# Supplementary material for: When “He” Can Also Be “She”: An ERP Study of Reflexive Pronoun Resolution in Written Mandarin Chinese
Source: Front Psychol. 2016 Feb 12;7:151. doi: 10.3389/fpsyg.2016.00151 (PMC4751802; doi:10.3389/fpsyg.2016.00151)
Supplement: Supplementary file 1 [file Table1.XLS]

## Sheet: stereotyped role nouns
	item	Chinese	Translation into English	Mean male-biased score
male biased	1	搬運工人	porter	91.0526
	2	將軍	general	90.7143
	3	礦工	miner	90.5263
	4	陸軍上校	colonel	90
	5	強姦犯	rapist	89.8214
	6	棒球選手	baseball player	89.6491
	7	海軍上將	admiral	89.2982
	8	貨櫃車司機	lorry driver	88.9474
	9	海軍上尉	lieutenant	88.4211
	10	拳擊手	boxer	88.2456
	11	水電工	plumber	88.0702
	12	焊接工人	welder	87.8947
	13	馬路工人	road worker	87.7193
	14	保全	security guard	87.193
	15	重型機械操作員	heavy equipment operator	87.193
	16	連續殺人魔	serial killer	87.0175
	17	消防員	fire fighter	86.4286
	18	建築工人	construction worker	86.3158
	19	足球教練	football coach	85.9649
	20	警長	police sergeant	85.7895
	21	警衛	guard	85.7143
	22	足球員	football player	85.614
	23	傘兵	parachutist	85.4386
	24	修屋頂的人	roofer	85.0877
	25	士兵	soldier	84.9123
	26	泥水匠	bricklayer	84.7368
	27	船員	sailor	84.7368
	28	武術指導	martial art instructor	84.386
	29	修車技師	car mechanic	84.2105
	30	獵人	hunter	84.0351
	31	典獄長	warden	83.8596
	32	賽車手	racing car driver	83.5088
	33	總統	president	83.3333
	34	監獄看守員	jailor	82.807
	35	乩童	a person who speakers for the god	82.4561
	36	建築承包商	building contractor	82.2807
	37	木匠	carpenter	82.1053
	38	太空人	astronaut	81.4035
	39	列車長	train conductor	81.2281
	40	木工	wood worker	81.2281
	item	Chinese	Translation into English	Mean male-biased score
female biased	1	粉絲	fan	32.9825
	2	美髮師	hairdresser	32.2807
	3	食堂打菜人員	canteen assistant	31.9298
	4	塔羅牌專家	tarot card reader	31.9298
	5	電話接線員	telephone operator	31.7544
	6	舞蹈老師	dance instructor	31.4035
	7	購物者	shopper	31.0526
	8	花店業者	florist	30
	9	追星族	groupie	29.8246
	10	彩妝師	make up artist	29.4737
	11	小學老師	primary school teacher	29.1228
	12	婚禮顧問	wedding planner	28.2456
	13	時裝模特兒	fashion model	27.7193
	14	長笛演奏家	flute player	27.0175
	15	啦啦隊長	cheerleader	26.6667
	16	社工人員	social worker	26.3158
	17	模特兒	model	25.7895
	18	手工編織師	weaver	25.5357
	19	巧克力愛好者	chocolate lover	25.0877
	20	美容師	beautician	23.6842
	21	脫衣舞者	exotic dancer	23.6842
	22	空服員	flight attendant	23.5088
	23	賣淫者	prostitute	22.4561
	24	護理人員	careworker	22.1053
	25	電話總機人員	switchboard operator	21.7544
	26	魔術師助理	magician's assistant	21.4035
	27	芭蕾舞者	ballet dancer	20.7018
	28	秘書	secretary	20.1754
	29	幼兒保育員	childminder	19.6491
	30	幼兒教師	infant teacher	19.2982
	31	看護	caregiver	18.0702
	32	看顧小孩者	babysitter	18.0702
	33	媒人	a person who matches man and woman for them to get married	17.193
	34	托兒所教師	nursery teacher	16.7857
	35	護士	nurse	16.6667
	36	水中芭蕾舞者	synchronized swimmer	16.1404
	37	褓姆	nanny	15.9649
	38	被強姦者	rape victim	15.2632
	39	幼稚園老師	kindergarten teacher	14.9123
	40	美甲師	manicurist	13.3333

## Sheet: proper names
	item	Chinese	Translation into English (based on the celebrity's personal website or wiki, if not the Pinyin is used)
male proper names	1	言承旭	Jerry Yan
	2	李登輝	Teng-Hui Lee
	3	魏德聖	Te-Sheng Wei
	4	阿基師	Chef Aki
	5	林義傑	Kevin Lin
	6	羅斯福總統	President Roosevelt
	7	蕭敬騰	Jam Hsiao
	8	王建民	Chien-Ming Wang
	9	張菲	Fei Chang
	10	達賴喇嘛	Dalai Lama
	11	馬英九	Ying-Jeou Ma
	12	劉德華	Andy Lau
	13	吳宗憲	Jacky Wu
	14	高凌風	Frankie Kao
	15	彭于晏	Eddie Yu-Yen Peng
	16	周杰倫	Jay Chou
	17	楊志良	Zhi-Liang Yang
	18	王力宏	Lee Hong Wang
	19	豬哥亮	Yu-Chen Hsieh
	20	李安	Ang Lee
	21	庾澄慶	Harlem Yu
	22	謝霆鋒	Nicholas Tse
	23	黑人陳建州	Blackie
	24	蔡康永	Kevin Tsai
	25	周華健	Wa Kin Chau
	26	楊宗緯	Aska Yang
	27	吳伯雄	Bo Xiong Wu
	28	康康	Kan Kan
	29	張學友	Jacky Cheung
	30	郭台銘	Terry Guo
	31	金城武	Kaneshiro Takeshi
	32	宋楚瑜	James C.Y. Soong
	33	李敖	Ao Li
	34	金賢重	Kim Hyun Joong
	35	陳水扁	Shui-bian Chen
	36	大柄	Tony Fish
	37	陳昇	Bobby Chen
	38	柯震東	Kai Ko
	39	李李仁	Lee-Zen Lee
	40	齊秦	Chin Chyi
	item	Chinese	Translation into English (based on the celebrity's personal website or wiki, if not the Pinyin is used)
female proper names	1	林慧萍	Monique Lin
	2	劉嘉玲	Carina Lau
	3	張鈞甯	Janine Chang
	4	劉真	Serina Liu
	5	蔡英文	Ing-Wen Tsai
	6	侯佩岑	Patty Hou
	7	呂秀蓮	Annette Lu
	8	李毓芬	Tia Lee
	9	陳菊	Kiku Chen
	10	桂綸鎂	Lun-Mei Gui
	11	林青霞	Brigitte Lin
	12	酒井法子	Noriko Sakai
	13	莫文蔚	Karen Mok
	14	安心亞	Amber An
	15	林熙蕾	Kelly Lin Hsi-Lei
	16	Selina	Selina
	17	林嘉綺	Patina Lin
	18	楊丞琳	Rainie Yang
	19	徐若瑄	Vivian Hsu
	20	舒淇	Qi Shu
	21	林志玲	Chiling Lin
	22	周美青	Christine Chow
	23	張柏芝	Cecilia Cheung
	24	蔡依林	Jolin Tsai
	25	小S	Dee
	26	范瑋琪(范范)	Christine Fan
	27	蕭淑慎	Suzanne Hsiao
	28	于美人	Belle Yu
	29	周迅	Jue
	30	趙薇	Vicki Zhao
	31	溫嵐	Landy
	32	陶晶瑩	Matilda Tao
	33	劉若英	Rene Liu
	34	范冰冰	Bing Bing Fan
	35	伊能靜	Annie Yi
	36	關芝琳	Rosamund Kwan Chi-lam
	37	邱淑貞	Chingmy Yau
	38	林依晨	Ariel Lin
	39	梁洛施	Isabella Leong Lok-sze
	40	大S	Barbie Hsu
